# Supplementary material for: Development of High Temperature Water Sorbents Based on Zeolites, Dolomite, Lanthanum Oxide and Coke
Source: Materials (Basel). 2023 Apr 6;16(7):2933. doi: 10.3390/ma16072933 (PMC10095630; doi:10.3390/ma16072933)
Supplement: Supplementary file 1 [file materials-16-02933-s001.zip]

Archive with 1 entries (1 files):
- materials-2291034-supplementary.pdf
